# Supplementary material for: Carbon Dots Conjugated Antibody as an Effective FRET-Based Biosensor for Progesterone Hormone Screening
Source: Biosensors (Basel). 2022 Nov 9;12(11):993. doi: 10.3390/bios12110993 (PMC9688503; doi:10.3390/bios12110993)
Supplement: Supplementary file 1 [file biosensors-12-00993-s001.zip]

Archive with 1 entries (1 files):
- biosensors-1985966-supplementary.pdf
